# Supplementary material for: Machine learning tools used for mapping some immunogenic epitopes within the major structural proteins of the bovine coronavirus (BCoV) and for the in silico design of the multiepitope-based vaccines
Source: Front Vet Sci. 2024 Oct 2;11:1468890. doi: 10.3389/fvets.2024.1468890 (PMC11479863; doi:10.3389/fvets.2024.1468890)
Supplement: Supplementary file 1 [file Data_Sheet_1.ZIP]

Archive with 2 entries (2 files):
- Supplementary Tables/Table S1.docx
- Supplementary Tables/Table S2.docx
